# Supplementary material for: Cochylis Treitschke in China: one new species and five new records (Lepidoptera, Tortricidae, Cochylini)
Source: Zookeys. 2013 Jan 15;(258):85–96. doi: 10.3897/zookeys.258.4108 (PMC3591757; doi:10.3897/zookeys.258.4108)
Supplement: XML Treatment for Cochylis [file zookeys.258.4108-treatment1.xml]

<!DOCTYPE tp:taxon-treatment
  PUBLIC "-//TaxonX//DTD Taxonomic Treatment Publishing DTD v0 20100105//EN" "tax-treatment-NSO.dtd">
<tp:taxon-treatment xmlns:tp="http://www.plazi.org/taxpub"><tp:treatment-meta><mixed-citation publication-type="journal"><person-group><name><surname>Sun</surname><given-names>Yinghui</given-names></name><name><surname>Li</surname><given-names>Houhun</given-names></name></person-group><article-title>
                    <italic>Cochylis</italic> Treitschke in China: one new species and five new records (Lepidoptera, Tortricidae, Cochylini)
                </article-title><source>Zookeys</source><day>15</day><month>1</month><year>2013</year><volume>2013</volume><issue>258</issue><fpage>85</fpage><lpage>96</lpage><pub-id pub-id-type="doi">10.3897/zookeys.258.4108</pub-id></mixed-citation></tp:treatment-meta><tp:nomenclature><tp:taxon-name>
                        <tp:taxon-name-part taxon-name-part-type="genus">Cochylis</tp:taxon-name-part>
                    <object-id xmlns:xlink="http://www.w3.org/1999/xlink" xlink:type="simple">http://species-id.net/wiki/Cochylis</object-id>
								</tp:taxon-name><tp:taxon-authority>Treitschke, 1829</tp:taxon-authority><tp:nomenclature-citation-list><tp:nomenclature-citation><tp:taxon-name>Cochylis</tp:taxon-name><comment> Treitschke, 1829: 233. Type species: <italic><tp:taxon-name>Tortrix roseana</tp:taxon-name></italic> Haworth, 1811.</comment></tp:nomenclature-citation><tp:nomenclature-citation><tp:taxon-name>Chochylis</tp:taxon-name><comment> Duponchel, 1836: 409. [misspelling of <italic><tp:taxon-name>Cochylis</tp:taxon-name></italic>]</comment></tp:nomenclature-citation><tp:nomenclature-citation><tp:taxon-name>Conchylis</tp:taxon-name><comment> Sodoffsky, 1837: 93. [unjustified emendation of <italic><tp:taxon-name>Cochylis</tp:taxon-name></italic>]</comment></tp:nomenclature-citation><tp:nomenclature-citation><tp:taxon-name>Pontoturania</tp:taxon-name><comment> Obraztsov, 1943: 97. Type species: <italic><tp:taxon-name>Cochylis defessana</tp:taxon-name></italic> Mann, 1861.</comment></tp:nomenclature-citation><tp:nomenclature-citation><tp:taxon-name>Acornutia</tp:taxon-name><comment> Obraztsov, 1944: 68. Type species: <italic><tp:taxon-name>Tortrix nana</tp:taxon-name></italic> Haworth, 1811.</comment></tp:nomenclature-citation><tp:nomenclature-citation><tp:taxon-name>Cochylichroa</tp:taxon-name><comment> Obraztsov &amp; Swatschek, 1958: 233. Type species: <italic><tp:taxon-name>Eupoecilia atricapitana</tp:taxon-name></italic> Stephens, 1852.</comment></tp:nomenclature-citation><tp:nomenclature-citation><tp:taxon-name>Brevicornutia</tp:taxon-name><comment> Razowski, 1960: 317. Type species: <italic><tp:taxon-name>Cochylis pallidana</tp:taxon-name></italic> Zeller, 1847.</comment></tp:nomenclature-citation><tp:nomenclature-citation><tp:taxon-name>Longicornutia</tp:taxon-name><comment> Razowski, 1960: 314. Type species: <italic><tp:taxon-name>Tortrix (Cochylis) phaleratana</tp:taxon-name></italic> Herrich-Schäffer, 1851 sensu Razowski, 1960 [=<italic><tp:taxon-name>Cochylis epilinana</tp:taxon-name></italic> Duponchel, 1842]</comment></tp:nomenclature-citation><tp:nomenclature-citation><tp:taxon-name>Neocochylis</tp:taxon-name><comment> Razowski, 1960: 316. Type species: <italic><tp:taxon-name>Conchylis calavrytana</tp:taxon-name></italic> Rebel, 1906.</comment></tp:nomenclature-citation><tp:nomenclature-citation><tp:taxon-name>Paracochylis</tp:taxon-name><comment> Razowski, 1960: 316. Type species: <italic><tp:taxon-name>Cochylis amoenana</tp:taxon-name></italic> Kennel, 1899.</comment></tp:nomenclature-citation></tp:nomenclature-citation-list></tp:nomenclature><tp:treatment-sec sec-type="Diagnostic characters"><title>Diagnostic characters.</title><p><italic><tp:taxon-name>Cochylis</tp:taxon-name></italic> is characterized by the combination of the following characters: adult small to medium; forewing with all veins separate, Sc reach<!--PageBreak-->ing middle of the costal margin, basal distance between R<sub>1</sub>−R<sub>2</sub> about three times of between R<sub>2</sub>−R<sub>3</sub>, R<sub>5</sub> to the costal margin; hindwing with costal fold in male, Rs and M<sub>1</sub> arising from the same point or long stalked, M<sub>3</sub> and CuA<sub>1</sub> separate, female hindwing usually with two spines in the frenulum; male genitalia: tegumen short and broad; uncus and gnathos absent; socius separate, drooped, connected with distal part of tegumen at base; median process of the transtilla mostly developed and dentate distally (absent in a few species); sacculus developed with a hook-shaped process basally in some species, with or without terminal process; slender vinculum separate ventrally; phallus without cornutus or with cornutus composed of a bundle of spines; female genitalia: sterigma varied in size and sclerotized diversely; antrum developed and heavily sclerotized; ductus bursae short, indistinctly distinguished from the corpus bursae; corpus bursae membranous, densely suffused with tiny spines.</p></tp:treatment-sec><tp:treatment-sec sec-type="Biology"><title>Biology.</title><p>In the Palaearctic Region, there are one or two generations annually, and over-wintering occurs in the larval stage. Larvae are oligophagous and feed mainly on plants belonging to <tp:taxon-name>Asteraceae</tp:taxon-name> (<xref ref-type="bibr" rid="B18">Razowski 1987</xref>).</p></tp:treatment-sec><tp:treatment-sec sec-type="Distribution"><title>Distribution.</title><p>All species are distributed in the Holarctic, Oriental and Neotropical regions.</p></tp:treatment-sec><tp:treatment-sec sec-type="Key to Chinese species of Cochylis based on male genitalia"><title>Key to Chinese species of <italic><tp:taxon-name>Cochylis</tp:taxon-name></italic> based on male genitalia</title><table-wrap content-type="key" position="anchor" orientation="portrait"><table><tbody><tr><td rowspan="1" colspan="1">1</td><td rowspan="1" colspan="1">Phallus uniformly slender</td><td rowspan="1" colspan="1">2</td></tr><tr><td rowspan="1" colspan="1">–</td><td rowspan="1" colspan="1">Phallus stout basally, slender distally</td><td rowspan="1" colspan="1">6</td></tr><tr><td rowspan="1" colspan="1">2</td><td rowspan="1" colspan="1">Phallus with cornutus (<xref ref-type="bibr" rid="B17">Razowski 1970</xref>: Taf. 106, Fig. 270)</td><td rowspan="1" colspan="1"><italic><tp:taxon-name>Cochylis atricapitana</tp:taxon-name></italic></td></tr><tr><td rowspan="1" colspan="1">–</td><td rowspan="1" colspan="1">Phallus without cornutus</td><td rowspan="1" colspan="1">3</td></tr><tr><td rowspan="1" colspan="1">3</td><td rowspan="1" colspan="1">Transtilla without median process (<xref ref-type="fig" rid="F2">Fig. 7</xref>)</td><td rowspan="1" colspan="1"><italic><tp:taxon-name>Cochylis discerta</tp:taxon-name></italic></td></tr><tr><td rowspan="1" colspan="1">–</td><td rowspan="1" colspan="1">Transtilla with median process</td><td rowspan="1" colspan="1">4</td></tr><tr><td rowspan="1" colspan="1">4</td><td rowspan="1" colspan="1">Phallus slightly sinuate (<xref ref-type="bibr" rid="B17">Razowski 1970</xref>: Taf. 104, Fig. 260)</td><td rowspan="1" colspan="1"><italic><tp:taxon-name>Cochylis roseana</tp:taxon-name></italic></td></tr><tr><td rowspan="1" colspan="1">–</td><td rowspan="1" colspan="1">Phallus curved orthogonally distally</td><td rowspan="1" colspan="1">5</td></tr><tr><td rowspan="1" colspan="1">5</td><td rowspan="1" colspan="1">Sacculus extended to a hook-shaped process basally (<xref ref-type="bibr" rid="B17">Razowski 1970</xref>: Taf. 105, Fig. 268<sub>1–4</sub>)</td><td rowspan="1" colspan="1"><italic><tp:taxon-name>Cochylis hybridella</tp:taxon-name></italic></td></tr><tr><td rowspan="1" colspan="1">–</td><td rowspan="1" colspan="1">Sacculus not extended basally (<xref ref-type="fig" rid="F2">Fig. 8</xref>)</td><td rowspan="1" colspan="1"><italic><tp:taxon-name>Cochylis dubitana</tp:taxon-name></italic></td></tr><tr><td rowspan="1" colspan="1">6</td><td rowspan="1" colspan="1">Transtilla without median process (<xref ref-type="bibr" rid="B17">Razowski 1970</xref>: Taf. 109, Fig. 283)</td><td rowspan="1" colspan="1"><italic><tp:taxon-name>Cochylis psychrasema</tp:taxon-name></italic></td></tr><tr><td rowspan="1" colspan="1">–</td><td rowspan="1" colspan="1">Transtilla with median process</td><td rowspan="1" colspan="1">7</td></tr><tr><td rowspan="1" colspan="1">7</td><td rowspan="1" colspan="1">Valva with a spine-shaped process at basal 1/3 near outer margin (<xref ref-type="fig" rid="F2">Fig. 11</xref>)</td><td rowspan="1" colspan="1"><italic><tp:taxon-name>Cochylis triangula</tp:taxon-name></italic> sp. n.</td></tr><tr><td rowspan="1" colspan="1">–</td><td rowspan="1" colspan="1">Valva without process near out margin</td><td rowspan="1" colspan="1">8</td></tr><tr><td rowspan="1" colspan="1">8</td><td rowspan="1" colspan="1">Median process nearly triangular (<xref ref-type="fig" rid="F2">Fig. 10</xref>)</td><td rowspan="1" colspan="1"><italic><tp:taxon-name>Cochylis posterana hyrcana</tp:taxon-name></italic></td></tr><tr><td rowspan="1" colspan="1">–</td><td rowspan="1" colspan="1">Median process short stripe-shaped, nearly parallel-sided</td><td rowspan="1" colspan="1">9</td></tr><tr><td rowspan="1" colspan="1">9</td><td rowspan="1" colspan="1">Socius about 1/2 length of median process (<xref ref-type="bibr" rid="B17">Razowski 1970</xref>: Taf. 108, Fig. 279)</td><td rowspan="1" colspan="1"><italic><tp:taxon-name>Cochylis defessana</tp:taxon-name></italic></td></tr><tr><td rowspan="1" colspan="1">–</td><td rowspan="1" colspan="1">Socius almost same length as median process</td><td rowspan="1" colspan="1">11</td></tr><tr><td rowspan="1" colspan="1"><!--PageBreak-->11</td><td rowspan="1" colspan="1">Valva with outer margin slightly protruded distally, costa straight (<xref ref-type="fig" rid="F2">Fig. 9</xref>)</td><td rowspan="1" colspan="1"><italic><tp:taxon-name>Cochylis faustana</tp:taxon-name></italic></td></tr><tr><td rowspan="1" colspan="1">–</td><td rowspan="1" colspan="1">Valva with outer margin nearly straight distally, costa slightly concave (<xref ref-type="bibr" rid="B17">Razowski 1970</xref>: Taf. 108, Fig. 277<sub>1–2</sub>)</td><td rowspan="1" colspan="1"><italic><tp:taxon-name>Cochylis piana</tp:taxon-name></italic></td></tr></tbody></table></table-wrap></tp:treatment-sec><tp:treatment-sec><!--Section generated to contain objects referenced in tp:taxon-treatment.--><fig id="F2" position="float" orientation="portrait"><label>Figures 7–10.</label><caption><p>Male genitalia of <italic><tp:taxon-name>Cochylis</tp:taxon-name></italic> spp. <bold>7</bold> <italic><tp:taxon-name>Cochylis discerta</tp:taxon-name></italic> Razowski, slide No. SYH11644 <bold>8</bold> <italic><tp:taxon-name>Cochylis dubitana</tp:taxon-name></italic> (Hübner), slide No. SYH10244 <bold>9</bold> <italic><tp:taxon-name>Cochylis faustana</tp:taxon-name></italic> (Kennel), slide No. SYH11447 <bold>10</bold> <italic><tp:taxon-name>Cochylis posterana hyrcana</tp:taxon-name></italic> (Toll), slide No. SYH11434 <bold>11</bold> <italic><tp:taxon-name>Cochylis triangula</tp:taxon-name></italic> sp. n., paratype, slide No. SYH10200. (scales: 0.5 mm).</p></caption><graphic xmlns:xlink="http://www.w3.org/1999/xlink" xlink:href="ZooKeys-258-085-g002.jpg" position="float" orientation="portrait" xlink:type="simple"/></fig></tp:treatment-sec><ref-list><ref id="B18"><mixed-citation xmlns:xlink="http://www.w3.org/1999/xlink" xlink:type="simple"><person-group><name name-style="western"><surname>Razowski</surname><given-names>J</given-names></name></person-group> (<year>1987</year>)<article-title> The genera of Tortricidae (Lepidoptera). Part I: Palaearctic Chlidanotinae and Tortricinae.</article-title><source>Acta Zoologica Cracoviensia </source><volume>30</volume> (<issue>11</issue>): <fpage>141</fpage>-<lpage>355</lpage>.</mixed-citation></ref><ref id="B17"><mixed-citation xmlns:xlink="http://www.w3.org/1999/xlink" xlink:type="simple"><person-group><name name-style="western"><surname>Razowski</surname><given-names>J</given-names></name></person-group> (<year>1970</year>)<source> Cochylidae. In: Amsel HG, Gregor F, Reisser H (Eds) Microlepidoptera Palaearctica, 3. Wien, iv+ 528 pp., 161 pls.</source></mixed-citation></ref></ref-list></tp:taxon-treatment>
