# Supplementary material for: Cochylis Treitschke in China: one new species and five new records (Lepidoptera, Tortricidae, Cochylini)
Source: Zookeys. 2013 Jan 15;(258):85–96. doi: 10.3897/zookeys.258.4108 (PMC3591757; doi:10.3897/zookeys.258.4108)
Supplement: XML Treatment for Cochylis discerta [file zookeys.258.4108-treatment3.xml]

<!DOCTYPE tp:taxon-treatment
  PUBLIC "-//TaxonX//DTD Taxonomic Treatment Publishing DTD v0 20100105//EN" "tax-treatment-NSO.dtd">
<tp:taxon-treatment xmlns:tp="http://www.plazi.org/taxpub"><tp:treatment-meta><mixed-citation publication-type="journal"><person-group><name><surname>Sun</surname><given-names>Yinghui</given-names></name><name><surname>Li</surname><given-names>Houhun</given-names></name></person-group><article-title>
                    <italic>Cochylis</italic> Treitschke in China: one new species and five new records (Lepidoptera, Tortricidae, Cochylini)
                </article-title><source>Zookeys</source><day>15</day><month>1</month><year>2013</year><volume>2013</volume><issue>258</issue><fpage>85</fpage><lpage>96</lpage><pub-id pub-id-type="doi">10.3897/zookeys.258.4108</pub-id></mixed-citation></tp:treatment-meta><tp:nomenclature><tp:taxon-name>
                        <tp:taxon-name-part taxon-name-part-type="genus">Cochylis</tp:taxon-name-part>
                        <tp:taxon-name-part taxon-name-part-type="species">discerta</tp:taxon-name-part>
                    <object-id xmlns:xlink="http://www.w3.org/1999/xlink" xlink:type="simple">http://species-id.net/wiki/Cochylis_discerta</object-id>
								</tp:taxon-name><tp:taxon-authority>Razowski, 1970</tp:taxon-authority><xref ref-type="fig" rid="F1">Figs 2</xref><xref ref-type="fig" rid="F2">, 7</xref><xref ref-type="fig" rid="F3">, 13</xref><tp:nomenclature-citation-list><tp:nomenclature-citation><tp:taxon-name>Cochylis discerta</tp:taxon-name><comment> Razowski, 1970: 431. TL: Mongolia (Cantral [Tov] Province, 11 km S Zosijn Davaa Pass).</comment></tp:nomenclature-citation></tp:nomenclature-citation-list></tp:nomenclature><tp:treatment-sec sec-type="Material examined"><title>Material examined.</title><p><bold>CHINA: Shanxi Province:</bold> 1 ♀, Xiyao Village, Ningwu County (<named-content xmlns:xlink="http://www.w3.org/1999/xlink" content-type="dwc:verbatimCoordinates" xlink:type="simple">39°00'N, 112°18'E</named-content>), 1475 m, 21.vii.2011, leg. Shulian Hao and Jiayu Liu. <bold>Inner Mongolia:</bold> Mt. Helan, Azuoqi (<named-content xmlns:xlink="http://www.w3.org/1999/xlink" content-type="dwc:verbatimCoordinates" xlink:type="simple">38°48'N, 105°52'E</named-content>), 2200 m, 10.viii.2011, leg. Lixia Li and Yinghui Mou. <bold>Gansu Province:</bold> 2 ♂♂, 2 ♀♀, Sunan Autonomous County (<named-content xmlns:xlink="http://www.w3.org/1999/xlink" content-type="dwc:verbatimCoordinates" xlink:type="simple">38°50'N, 99°36'E</named-content>), 2251 m, 16.viii.2007, leg. Feng Yang and Hanguang Gao.</p></tp:treatment-sec><tp:treatment-sec sec-type="Description"><title>Description.</title><p>Adult (<xref ref-type="fig" rid="F1">Fig. 2</xref>) with wingspan 10.0−14.5 mm.</p><p><bold>Female genitalia</bold> (<xref ref-type="fig" rid="F3">Fig. 13</xref>). Papilla analis gradually narrowed posteriorly, about 1/3 length of apophysis posterioris. Apophysis anterioris about 3/5 length of apophysis posterioris. Sterigma a heavily sclerotized ring. Antrum heavily sclerotized, about 1/4 length of corpus bursae, anterior 1/3 curved in hook shape; ductus bursae extremely short, membranous. Corpus bursae elongate oval, membranous, densely <!--PageBreak-->suffused with tiny spines; ductus seminalis arising from posterior part of corpus bursae.</p><fig id="F2" position="float" orientation="portrait"><label>Figures 7–10.</label><caption><p>Male genitalia of <italic><tp:taxon-name>Cochylis</tp:taxon-name></italic> spp. <bold>7</bold> <italic><tp:taxon-name>Cochylis discerta</tp:taxon-name></italic> Razowski, slide No. SYH11644 <bold>8</bold> <italic><tp:taxon-name>Cochylis dubitana</tp:taxon-name></italic> (Hübner), slide No. SYH10244 <bold>9</bold> <italic><tp:taxon-name>Cochylis faustana</tp:taxon-name></italic> (Kennel), slide No. SYH11447 <bold>10</bold> <italic><tp:taxon-name>Cochylis posterana hyrcana</tp:taxon-name></italic> (Toll), slide No. SYH11434 <bold>11</bold> <italic><tp:taxon-name>Cochylis triangula</tp:taxon-name></italic> sp. n., paratype, slide No. SYH10200. (scales: 0.5 mm).</p></caption><graphic xmlns:xlink="http://www.w3.org/1999/xlink" xlink:href="ZooKeys-258-085-g002.jpg" position="float" orientation="portrait" xlink:type="simple"/></fig><fig id="F3" position="float" orientation="portrait"><label>Figures 12–16.</label><caption><p>Female genitalia of <italic><tp:taxon-name>Cochylis</tp:taxon-name></italic> spp. <bold>12</bold> <italic><tp:taxon-name>Cochylis atricapitana</tp:taxon-name></italic> (Stephens), slide No. SYH11456 <bold>13</bold> <italic><tp:taxon-name>Cochylis discerta</tp:taxon-name></italic> Razowski, slide No. SYH11573 <bold>14</bold> <italic><tp:taxon-name>Cochylis faustana</tp:taxon-name></italic> (Kennel), slide No. SYH10228 <bold>15</bold> <italic><tp:taxon-name>Cochylis posterana hyrcana</tp:taxon-name></italic> (Toll), slide No. SYH11445 <bold>16</bold> <italic><tp:taxon-name>Cochylis triangula</tp:taxon-name></italic> sp. n., paratype, slide No. SYH11700. (scales: 0.5 mm).</p></caption><graphic xmlns:xlink="http://www.w3.org/1999/xlink" xlink:href="ZooKeys-258-085-g003.jpg" position="float" orientation="portrait" xlink:type="simple"/></fig></tp:treatment-sec><tp:treatment-sec sec-type="Diagnosis"><title>Diagnosis.</title><p>This species can be distinguished from its congeners by the broad transtilla and the absence of a median process in the male genitalia (<xref ref-type="fig" rid="F2">Fig. 7</xref>), and the ring-shaped sterigma and heavily sclerotized antrum in the female genitalia. <italic><tp:taxon-name>Cochylis discerta</tp:taxon-name></italic> Razowski, 1970 is very similar to <italic><tp:taxon-name>Cochylis psychrasema</tp:taxon-name></italic> (Meyrick, 1937), but <italic><tp:taxon-name>Cochylis discerta</tp:taxon-name></italic> can be distinguished by the ventral margin of the valva without a distal process in the male genitalia and the ductus bursae about 1/3 length of the corpus bursae in the female genitalia. In <italic><tp:taxon-name>Cochylis psychrasema</tp:taxon-name></italic>, the ventral margin of the valva bears a long spine-shaped process in the male genitalia and the ductus bursae is about 1/7 length of the corpus bursae in the female genitalia.</p></tp:treatment-sec><tp:treatment-sec sec-type="Distribution"><title>Distribution.</title><p>China (Gansu, Inner Mongolia, Shanxi), Mongolia.</p></tp:treatment-sec><tp:treatment-sec sec-type="Note"><title>Note.</title><p>The female is described here for the first time.</p><!--PageBreak--></tp:treatment-sec><tp:treatment-sec><!--Section generated to contain objects referenced in tp:taxon-treatment.--><fig id="F1" position="float" orientation="portrait"><label>Figures 1–6.</label><caption><p>Adults of <italic><tp:taxon-name>Cochylis</tp:taxon-name></italic> spp. <bold>1</bold> <italic><tp:taxon-name>Cochylis atricapitana</tp:taxon-name></italic> (Stephens), female (Buerjin, Xinjiang) <bold>2</bold> <italic><tp:taxon-name>Cochylis discerta</tp:taxon-name></italic> Razowski, female (Sunan, Gansu) <bold>3</bold> <italic><tp:taxon-name>Cochylis dubitana</tp:taxon-name></italic> (Hübner), male (Tahe, Heilongjiang) <bold>4</bold> <italic><tp:taxon-name>Cochylis faustana</tp:taxon-name></italic> (Kennel), male (Beitun, Xinjiang) <bold>5</bold> <italic><tp:taxon-name>Cochylis posterana hyrcana</tp:taxon-name></italic> (Toll), male (Tacheng, Xinjiang) <bold>6</bold> <italic><tp:taxon-name>Cochylis triangula</tp:taxon-name></italic> sp. n., holotype, male (Daozhen, Guizhou). (scales = 2.5 mm).</p></caption><graphic xmlns:xlink="http://www.w3.org/1999/xlink" xlink:href="ZooKeys-258-085-g001.jpg" position="float" orientation="portrait" xlink:type="simple"/></fig></tp:treatment-sec></tp:taxon-treatment>
