# Supplementary material for: Cochylis Treitschke in China: one new species and five new records (Lepidoptera, Tortricidae, Cochylini)
Source: Zookeys. 2013 Jan 15;(258):85–96. doi: 10.3897/zookeys.258.4108 (PMC3591757; doi:10.3897/zookeys.258.4108)
Supplement: XML Treatment for Cochylis dubitana [file zookeys.258.4108-treatment4.xml]

<!DOCTYPE tp:taxon-treatment
  PUBLIC "-//TaxonX//DTD Taxonomic Treatment Publishing DTD v0 20100105//EN" "tax-treatment-NSO.dtd">
<tp:taxon-treatment xmlns:tp="http://www.plazi.org/taxpub"><tp:treatment-meta><mixed-citation publication-type="journal"><person-group><name><surname>Sun</surname><given-names>Yinghui</given-names></name><name><surname>Li</surname><given-names>Houhun</given-names></name></person-group><article-title>
                    <italic>Cochylis</italic> Treitschke in China: one new species and five new records (Lepidoptera, Tortricidae, Cochylini)
                </article-title><source>Zookeys</source><day>15</day><month>1</month><year>2013</year><volume>2013</volume><issue>258</issue><fpage>85</fpage><lpage>96</lpage><pub-id pub-id-type="doi">10.3897/zookeys.258.4108</pub-id></mixed-citation></tp:treatment-meta><tp:nomenclature><tp:taxon-name>
                        <tp:taxon-name-part taxon-name-part-type="genus">Cochylis</tp:taxon-name-part>
                        <tp:taxon-name-part taxon-name-part-type="species">dubitana</tp:taxon-name-part>
                    <object-id xmlns:xlink="http://www.w3.org/1999/xlink" xlink:type="simple">http://species-id.net/wiki/Cochylis_dubitana</object-id>
								</tp:taxon-name><tp:taxon-authority>(Hübner, [1799])</tp:taxon-authority><xref ref-type="fig" rid="F1">Figs 3</xref><xref ref-type="fig" rid="F2">, 8</xref><tp:nomenclature-citation-list><tp:nomenclature-citation><tp:taxon-name>Tortrix dubitana</tp:taxon-name><comment> Hübner, [1799]: pl. 12, fig. 71. TL: Europe.</comment></tp:nomenclature-citation><tp:nomenclature-citation><tp:taxon-name>Tortrix ambiguana</tp:taxon-name><comment> Frölich, 1828: 53. TL: Germany (Würtemberg).</comment></tp:nomenclature-citation><tp:nomenclature-citation><tp:taxon-name>Lobesia baseirufana</tp:taxon-name><comment> Bruand, 1850: 99. TL: France.</comment></tp:nomenclature-citation><tp:nomenclature-citation><tp:taxon-name>Simaethis albidana</tp:taxon-name><comment> Walker, 1866: 1807.</comment></tp:nomenclature-citation><tp:nomenclature-citation><tp:taxon-name>Cochylis dubitana</tp:taxon-name><comment> (Hübner, [1799]): Razowski, 1960: 316.</comment></tp:nomenclature-citation><tp:nomenclature-citation><tp:taxon-name>Cochylis islandicana</tp:taxon-name><comment> Björnsson, 1968: 24. TL: Iceland (Öraefum and Hreoarvatn).</comment></tp:nomenclature-citation></tp:nomenclature-citation-list></tp:nomenclature><tp:treatment-sec sec-type="Material examined"><title>Material examined.</title><p><bold>CHINA: Heilongjiang Province:</bold> 2 ♂♂, Yongan Village, Tahe County (<named-content xmlns:xlink="http://www.w3.org/1999/xlink" content-type="dwc:verbatimCoordinates" xlink:type="simple">45°21N, 131°25'E</named-content>), 28−29.vii.2009, leg. Weichun Li and Jiayu Liu.</p></tp:treatment-sec><tp:treatment-sec sec-type="Diagnosis"><title>Diagnosis.</title><p>Adult (<xref ref-type="fig" rid="F1">Fig. 3</xref>) with wingspan 15.5 mm. This species is similar to <italic><tp:taxon-name>Cochylis hybridella</tp:taxon-name></italic>, but <italic><tp:taxon-name>Cochylis dubitana</tp:taxon-name></italic> can be distinguished by the sacculus not extended basally and the juxta slightly concave on the posterior margin in the male genitalia (<xref ref-type="fig" rid="F1">Fig. 8</xref>). In <italic><tp:taxon-name>Cochylis hybridella</tp:taxon-name></italic>, the sacculus is extended to a hook-shaped process at the base and the posterior margin of the juxta is protruded posterolaterally in the male genitalia.</p></tp:treatment-sec><tp:treatment-sec sec-type="Distribution"><title>Distribution.</title><p>China (Heilongjiang), Europe.</p></tp:treatment-sec><tp:treatment-sec><!--Section generated to contain objects referenced in tp:taxon-treatment.--><fig id="F1" position="float" orientation="portrait"><label>Figures 1–6.</label><caption><p>Adults of <italic><tp:taxon-name>Cochylis</tp:taxon-name></italic> spp. <bold>1</bold> <italic><tp:taxon-name>Cochylis atricapitana</tp:taxon-name></italic> (Stephens), female (Buerjin, Xinjiang) <bold>2</bold> <italic><tp:taxon-name>Cochylis discerta</tp:taxon-name></italic> Razowski, female (Sunan, Gansu) <bold>3</bold> <italic><tp:taxon-name>Cochylis dubitana</tp:taxon-name></italic> (Hübner), male (Tahe, Heilongjiang) <bold>4</bold> <italic><tp:taxon-name>Cochylis faustana</tp:taxon-name></italic> (Kennel), male (Beitun, Xinjiang) <bold>5</bold> <italic><tp:taxon-name>Cochylis posterana hyrcana</tp:taxon-name></italic> (Toll), male (Tacheng, Xinjiang) <bold>6</bold> <italic><tp:taxon-name>Cochylis triangula</tp:taxon-name></italic> sp. n., holotype, male (Daozhen, Guizhou). (scales = 2.5 mm).</p></caption><graphic xmlns:xlink="http://www.w3.org/1999/xlink" xlink:href="ZooKeys-258-085-g001.jpg" position="float" orientation="portrait" xlink:type="simple"/></fig><fig id="F2" position="float" orientation="portrait"><label>Figures 7–10.</label><caption><p>Male genitalia of <italic><tp:taxon-name>Cochylis</tp:taxon-name></italic> spp. <bold>7</bold> <italic><tp:taxon-name>Cochylis discerta</tp:taxon-name></italic> Razowski, slide No. SYH11644 <bold>8</bold> <italic><tp:taxon-name>Cochylis dubitana</tp:taxon-name></italic> (Hübner), slide No. SYH10244 <bold>9</bold> <italic><tp:taxon-name>Cochylis faustana</tp:taxon-name></italic> (Kennel), slide No. SYH11447 <bold>10</bold> <italic><tp:taxon-name>Cochylis posterana hyrcana</tp:taxon-name></italic> (Toll), slide No. SYH11434 <bold>11</bold> <italic><tp:taxon-name>Cochylis triangula</tp:taxon-name></italic> sp. n., paratype, slide No. SYH10200. (scales: 0.5 mm).</p></caption><graphic xmlns:xlink="http://www.w3.org/1999/xlink" xlink:href="ZooKeys-258-085-g002.jpg" position="float" orientation="portrait" xlink:type="simple"/></fig></tp:treatment-sec></tp:taxon-treatment>
