# Supplementary material for: Cochylis Treitschke in China: one new species and five new records (Lepidoptera, Tortricidae, Cochylini)
Source: Zookeys. 2013 Jan 15;(258):85–96. doi: 10.3897/zookeys.258.4108 (PMC3591757; doi:10.3897/zookeys.258.4108)
Supplement: XML Treatment for Cochylis faustana [file zookeys.258.4108-treatment5.xml]

<!DOCTYPE tp:taxon-treatment
  PUBLIC "-//TaxonX//DTD Taxonomic Treatment Publishing DTD v0 20100105//EN" "tax-treatment-NSO.dtd">
<tp:taxon-treatment xmlns:tp="http://www.plazi.org/taxpub"><tp:treatment-meta><mixed-citation publication-type="journal"><person-group><name><surname>Sun</surname><given-names>Yinghui</given-names></name><name><surname>Li</surname><given-names>Houhun</given-names></name></person-group><article-title>
                    <italic>Cochylis</italic> Treitschke in China: one new species and five new records (Lepidoptera, Tortricidae, Cochylini)
                </article-title><source>Zookeys</source><day>15</day><month>1</month><year>2013</year><volume>2013</volume><issue>258</issue><fpage>85</fpage><lpage>96</lpage><pub-id pub-id-type="doi">10.3897/zookeys.258.4108</pub-id></mixed-citation></tp:treatment-meta><tp:nomenclature><tp:taxon-name>
                        <tp:taxon-name-part taxon-name-part-type="genus">Cochylis</tp:taxon-name-part>
                        <tp:taxon-name-part taxon-name-part-type="species">faustana</tp:taxon-name-part>
                    <object-id xmlns:xlink="http://www.w3.org/1999/xlink" xlink:type="simple">http://species-id.net/wiki/Cochylis_faustana</object-id>
								</tp:taxon-name><tp:taxon-authority>(Kennel, 1919)</tp:taxon-authority><xref ref-type="fig" rid="F1">Figs 4</xref><xref ref-type="fig" rid="F2">, 9</xref><xref ref-type="fig" rid="F3">, 14</xref><tp:nomenclature-citation-list><tp:nomenclature-citation><tp:taxon-name>Phalonia faustana</tp:taxon-name><comment> Kennel, 1919: 73. TL: Dscharkent [Russia] (Illi-Gebiet).</comment></tp:nomenclature-citation><tp:nomenclature-citation><tp:taxon-name>Cochylis faustana</tp:taxon-name><comment> (Kennel, 1919): Razowski, 1968: 143.</comment></tp:nomenclature-citation></tp:nomenclature-citation-list></tp:nomenclature><tp:treatment-sec sec-type="Material examined"><title>Material examined.</title><p><bold>CHINA: Inner Mongolia:</bold> 2 ♀♀, Erdaoqiao, Ejinaqi (<named-content xmlns:xlink="http://www.w3.org/1999/xlink" content-type="dwc:verbatimCoordinates" xlink:type="simple">41°58'N, 101°04'E</named-content>), 927 m, 17−18.vii.2006, leg. Xinpu Wang and Xiangfeng Shi. <bold>Xinjiang Uyghur Autonomous Region:</bold> Beitun (<named-content xmlns:xlink="http://www.w3.org/1999/xlink" content-type="dwc:verbatimCoordinates" xlink:type="simple">47°18'N, 87°48'E</named-content>): 5 ♂♂, 1 ♀, 530 m, 20.vii.1994, leg. Houhun Li and Hongyan Qin, 2 ♂♂, 512 m, 20.vii.2007, leg. Xinpu Wang; 1 ♂, Jinghe County (<named-content xmlns:xlink="http://www.w3.org/1999/xlink" content-type="dwc:verbatimCoordinates" xlink:type="simple">44°39'N, 82°56'E</named-content>), 22.viii.1994, leg. Duoliken.</p></tp:treatment-sec><tp:treatment-sec sec-type="Diagnosis"><title>Diagnosis.</title><p>Adult (<xref ref-type="fig" rid="F1">Fig. 4</xref>) with wingspan 8.0−9.5 mm. This species is similar to <italic><tp:taxon-name>Cochylis hybridella</tp:taxon-name></italic>, but <italic><tp:taxon-name>Cochylis faustana</tp:taxon-name></italic> can be distinguished by the short stripe-shaped median process of the transtilla about 1/3 length of the transtilla, and the phallus with more than ten cornuti in the male genitalia (<xref ref-type="fig" rid="F2">Fig. 9</xref>); the seventh sternum not forming a membranous pocket, the antrum almost as long as wide, without cylinder-shaped structure at middle in the female genitalia (<xref ref-type="fig" rid="F3">Fig. 14</xref>). In <italic><tp:taxon-name>Cochylis hybridella</tp:taxon-name></italic>, the median process of the transtilla is somewhat broad on basal 3/4 and slender on the distal 1/4, about 1/2 the length of the transtilla, and the slender phallus curves orthogonally and does not have cornutus in the male genitalia; the seventh sternum forms a membranous pocket, the <!--PageBreak-->length of the antrum is about 2/3 of width and bears a nearly cylinder-shaped structure at middle in the female genitalia.</p></tp:treatment-sec><tp:treatment-sec sec-type="Distribution"><title>Distribution.</title><p>China (Inner Mongolia, Xinjiang), Russia.</p><!--PageBreak--></tp:treatment-sec><tp:treatment-sec><!--Section generated to contain objects referenced in tp:taxon-treatment.--><fig id="F1" position="float" orientation="portrait"><label>Figures 1–6.</label><caption><p>Adults of <italic><tp:taxon-name>Cochylis</tp:taxon-name></italic> spp. <bold>1</bold> <italic><tp:taxon-name>Cochylis atricapitana</tp:taxon-name></italic> (Stephens), female (Buerjin, Xinjiang) <bold>2</bold> <italic><tp:taxon-name>Cochylis discerta</tp:taxon-name></italic> Razowski, female (Sunan, Gansu) <bold>3</bold> <italic><tp:taxon-name>Cochylis dubitana</tp:taxon-name></italic> (Hübner), male (Tahe, Heilongjiang) <bold>4</bold> <italic><tp:taxon-name>Cochylis faustana</tp:taxon-name></italic> (Kennel), male (Beitun, Xinjiang) <bold>5</bold> <italic><tp:taxon-name>Cochylis posterana hyrcana</tp:taxon-name></italic> (Toll), male (Tacheng, Xinjiang) <bold>6</bold> <italic><tp:taxon-name>Cochylis triangula</tp:taxon-name></italic> sp. n., holotype, male (Daozhen, Guizhou). (scales = 2.5 mm).</p></caption><graphic xmlns:xlink="http://www.w3.org/1999/xlink" xlink:href="ZooKeys-258-085-g001.jpg" position="float" orientation="portrait" xlink:type="simple"/></fig><fig id="F2" position="float" orientation="portrait"><label>Figures 7–10.</label><caption><p>Male genitalia of <italic><tp:taxon-name>Cochylis</tp:taxon-name></italic> spp. <bold>7</bold> <italic><tp:taxon-name>Cochylis discerta</tp:taxon-name></italic> Razowski, slide No. SYH11644 <bold>8</bold> <italic><tp:taxon-name>Cochylis dubitana</tp:taxon-name></italic> (Hübner), slide No. SYH10244 <bold>9</bold> <italic><tp:taxon-name>Cochylis faustana</tp:taxon-name></italic> (Kennel), slide No. SYH11447 <bold>10</bold> <italic><tp:taxon-name>Cochylis posterana hyrcana</tp:taxon-name></italic> (Toll), slide No. SYH11434 <bold>11</bold> <italic><tp:taxon-name>Cochylis triangula</tp:taxon-name></italic> sp. n., paratype, slide No. SYH10200. (scales: 0.5 mm).</p></caption><graphic xmlns:xlink="http://www.w3.org/1999/xlink" xlink:href="ZooKeys-258-085-g002.jpg" position="float" orientation="portrait" xlink:type="simple"/></fig><fig id="F3" position="float" orientation="portrait"><label>Figures 12–16.</label><caption><p>Female genitalia of <italic><tp:taxon-name>Cochylis</tp:taxon-name></italic> spp. <bold>12</bold> <italic><tp:taxon-name>Cochylis atricapitana</tp:taxon-name></italic> (Stephens), slide No. SYH11456 <bold>13</bold> <italic><tp:taxon-name>Cochylis discerta</tp:taxon-name></italic> Razowski, slide No. SYH11573 <bold>14</bold> <italic><tp:taxon-name>Cochylis faustana</tp:taxon-name></italic> (Kennel), slide No. SYH10228 <bold>15</bold> <italic><tp:taxon-name>Cochylis posterana hyrcana</tp:taxon-name></italic> (Toll), slide No. SYH11445 <bold>16</bold> <italic><tp:taxon-name>Cochylis triangula</tp:taxon-name></italic> sp. n., paratype, slide No. SYH11700. (scales: 0.5 mm).</p></caption><graphic xmlns:xlink="http://www.w3.org/1999/xlink" xlink:href="ZooKeys-258-085-g003.jpg" position="float" orientation="portrait" xlink:type="simple"/></fig></tp:treatment-sec></tp:taxon-treatment>
