# Supplementary material for: Cochylis Treitschke in China: one new species and five new records (Lepidoptera, Tortricidae, Cochylini)
Source: Zookeys. 2013 Jan 15;(258):85–96. doi: 10.3897/zookeys.258.4108 (PMC3591757; doi:10.3897/zookeys.258.4108)
Supplement: XML Treatment for Cochylis posterana hyrcana [file zookeys.258.4108-treatment6.xml]

<!DOCTYPE tp:taxon-treatment
  PUBLIC "-//TaxonX//DTD Taxonomic Treatment Publishing DTD v0 20100105//EN" "tax-treatment-NSO.dtd">
<tp:taxon-treatment xmlns:tp="http://www.plazi.org/taxpub"><tp:treatment-meta><mixed-citation publication-type="journal"><person-group><name><surname>Sun</surname><given-names>Yinghui</given-names></name><name><surname>Li</surname><given-names>Houhun</given-names></name></person-group><article-title>
                    <italic>Cochylis</italic> Treitschke in China: one new species and five new records (Lepidoptera, Tortricidae, Cochylini)
                </article-title><source>Zookeys</source><day>15</day><month>1</month><year>2013</year><volume>2013</volume><issue>258</issue><fpage>85</fpage><lpage>96</lpage><pub-id pub-id-type="doi">10.3897/zookeys.258.4108</pub-id></mixed-citation></tp:treatment-meta><tp:nomenclature><tp:taxon-name>
                        <tp:taxon-name-part taxon-name-part-type="genus">Cochylis</tp:taxon-name-part>
                        <tp:taxon-name-part taxon-name-part-type="species">posterana</tp:taxon-name-part>
                        <tp:taxon-name-part taxon-name-part-type="subspecies">hyrcana</tp:taxon-name-part>
                    <object-id xmlns:xlink="http://www.w3.org/1999/xlink" xlink:type="simple">http://species-id.net/wiki/Cochylis_posterana_hyrcana</object-id>
								</tp:taxon-name><tp:taxon-authority>(Toll, 1948)</tp:taxon-authority><xref ref-type="fig" rid="F1">Figs 5</xref><xref ref-type="fig" rid="F1">, 10</xref><xref ref-type="fig" rid="F3">, 15</xref><tp:nomenclature-citation-list><tp:nomenclature-citation><tp:taxon-name>Phalonia posterana hyrcana</tp:taxon-name><comment> Toll, 1948: 112. TL: Iran (Kuh i Mirabi-Gebirge).</comment></tp:nomenclature-citation><tp:nomenclature-citation><tp:taxon-name>Cochylis posterana hyrcana</tp:taxon-name><comment> (Toll, 1948): Razowski, 1970: 419.</comment></tp:nomenclature-citation></tp:nomenclature-citation-list></tp:nomenclature><tp:treatment-sec sec-type="Material examined"><title>Material examined.</title><p><bold>CHINA:</bold> <bold>Gansu Province:</bold> 1 ♀, Mt. Xinglong, Yuzhong County (<named-content xmlns:xlink="http://www.w3.org/1999/xlink" content-type="dwc:verbatimCoordinates" xlink:type="simple">35°53'N, 104°06'E</named-content>), 2178 m, 21.viii.2007, leg. Feng Yang and Hanguang Gao. <bold>Xinjiang Uyghur Autonomous Region:</bold> 20 ♂♂, 9 ♀♀, Abudula Village, Tacheng County (<named-content xmlns:xlink="http://www.w3.org/1999/xlink" content-type="dwc:verbatimCoordinates" xlink:type="simple">46°46'N, 82°59'E</named-content>), 30.vii−23.viii.1990, leg. Jinfu Li; 1 ♀, Kuerdening, Gongliu County (<named-content xmlns:xlink="http://www.w3.org/1999/xlink" content-type="dwc:verbatimCoordinates" xlink:type="simple">43°28'N, 82°13'E</named-content>), 1480 m, 4.viii.2007, leg. Xinpu Wang; 5 ♂♂, 2 ♀♀, Shirengou, Miquan City (<named-content xmlns:xlink="http://www.w3.org/1999/xlink" content-type="dwc:verbatimCoordinates" xlink:type="simple">43°58'N, 87°41'E</named-content>), 1121 m, 11.viii.2007, leg. Xinpu Wang; 2 ♀♀, Nalati, Xinyuan County (<named-content xmlns:xlink="http://www.w3.org/1999/xlink" content-type="dwc:verbatimCoordinates" xlink:type="simple">43°21'N, 84°01'E</named-content>), 1562 m, 6.viii.2007, leg. Xinpu Wang.</p></tp:treatment-sec><tp:treatment-sec sec-type="Diagnosis"><title>Diagnosis.</title><p>Adult (<xref ref-type="fig" rid="F1">Fig. 5</xref>) with wingspan 12.0−15.0 mm. This species is similar to <italic><tp:taxon-name>Cochylis dubitana</tp:taxon-name></italic>, but <italic><tp:taxon-name>Cochylis posterana hyrcana</tp:taxon-name></italic> can be distinguished by the median process of the transtilla nearly triangular, the sacculus with a small terminal process, and the phallus with more than ten cornuti in the male genitalia (<xref ref-type="fig" rid="F2">Fig. 10</xref>). In <italic><tp:taxon-name>Cochylis dubitana</tp:taxon-name></italic>, the median process of the transtilla is nearly triangular on basal 3/4 and slender on distal 1/4, the sacculus does not bear terminal process, and the phallus does not have cornutus in the male genitalia. The female genitalia (<xref ref-type="fig" rid="F3">Fig. 15</xref>) are similar to those of <italic><tp:taxon-name>Cochylis hybridella</tp:taxon-name></italic>, but <italic><tp:taxon-name>Cochylis posterana hyrcana</tp:taxon-name></italic> can be distinguished by the antrum consisting of two rounded plates close to each other and the absence of a cylinder-shaped structure at middle. In <italic><tp:taxon-name>Cochylis hybridella</tp:taxon-name></italic>, the antrum is a nearly rounded plate bearing an approximately cylinder-shaped structure at middle in the female genitalia.</p></tp:treatment-sec><tp:treatment-sec sec-type="Distribution"><title>Distribution.</title><p>China (Gansu, Xinjiang), Iran. The nominate subspecies occurs in Europe.</p></tp:treatment-sec><tp:treatment-sec sec-type="Remarks"><title>Remarks.</title><p>The type locality of <italic><tp:taxon-name>Cochylis posterana posterana</tp:taxon-name></italic> Zeller, 1847 is Hungary. Then it was reported to occur in different countries of Europe. <italic><tp:taxon-name>Cochylis posterana hyrcana</tp:taxon-name></italic> can be distinguished from <italic><tp:taxon-name>Cochylis posterana posterana</tp:taxon-name></italic> by the forewing with median fascia conspicuous anteriorly, the median process of the transtilla nearly triangular in the male genitalia. In <italic><tp:taxon-name>Cochylis posterana posterana</tp:taxon-name></italic>, the median fascia is invisible anteriorly in the forewing (<xref ref-type="bibr" rid="B17">Razowski 1970</xref>: Taf. 26, Fig. 273), and the median process of the transtilla is uniform in width in the male genitalia (<xref ref-type="bibr" rid="B17">Razowski 1970</xref>: Taf. 106, Fig. 273).</p></tp:treatment-sec><tp:treatment-sec><!--Section generated to contain objects referenced in tp:taxon-treatment.--><fig id="F1" position="float" orientation="portrait"><label>Figures 1–6.</label><caption><p>Adults of <italic><tp:taxon-name>Cochylis</tp:taxon-name></italic> spp. <bold>1</bold> <italic><tp:taxon-name>Cochylis atricapitana</tp:taxon-name></italic> (Stephens), female (Buerjin, Xinjiang) <bold>2</bold> <italic><tp:taxon-name>Cochylis discerta</tp:taxon-name></italic> Razowski, female (Sunan, Gansu) <bold>3</bold> <italic><tp:taxon-name>Cochylis dubitana</tp:taxon-name></italic> (Hübner), male (Tahe, Heilongjiang) <bold>4</bold> <italic><tp:taxon-name>Cochylis faustana</tp:taxon-name></italic> (Kennel), male (Beitun, Xinjiang) <bold>5</bold> <italic><tp:taxon-name>Cochylis posterana hyrcana</tp:taxon-name></italic> (Toll), male (Tacheng, Xinjiang) <bold>6</bold> <italic><tp:taxon-name>Cochylis triangula</tp:taxon-name></italic> sp. n., holotype, male (Daozhen, Guizhou). (scales = 2.5 mm).</p></caption><graphic xmlns:xlink="http://www.w3.org/1999/xlink" xlink:href="ZooKeys-258-085-g001.jpg" position="float" orientation="portrait" xlink:type="simple"/></fig><fig id="F3" position="float" orientation="portrait"><label>Figures 12–16.</label><caption><p>Female genitalia of <italic><tp:taxon-name>Cochylis</tp:taxon-name></italic> spp. <bold>12</bold> <italic><tp:taxon-name>Cochylis atricapitana</tp:taxon-name></italic> (Stephens), slide No. SYH11456 <bold>13</bold> <italic><tp:taxon-name>Cochylis discerta</tp:taxon-name></italic> Razowski, slide No. SYH11573 <bold>14</bold> <italic><tp:taxon-name>Cochylis faustana</tp:taxon-name></italic> (Kennel), slide No. SYH10228 <bold>15</bold> <italic><tp:taxon-name>Cochylis posterana hyrcana</tp:taxon-name></italic> (Toll), slide No. SYH11445 <bold>16</bold> <italic><tp:taxon-name>Cochylis triangula</tp:taxon-name></italic> sp. n., paratype, slide No. SYH11700. (scales: 0.5 mm).</p></caption><graphic xmlns:xlink="http://www.w3.org/1999/xlink" xlink:href="ZooKeys-258-085-g003.jpg" position="float" orientation="portrait" xlink:type="simple"/></fig><fig id="F2" position="float" orientation="portrait"><label>Figures 7–10.</label><caption><p>Male genitalia of <italic><tp:taxon-name>Cochylis</tp:taxon-name></italic> spp. <bold>7</bold> <italic><tp:taxon-name>Cochylis discerta</tp:taxon-name></italic> Razowski, slide No. SYH11644 <bold>8</bold> <italic><tp:taxon-name>Cochylis dubitana</tp:taxon-name></italic> (Hübner), slide No. SYH10244 <bold>9</bold> <italic><tp:taxon-name>Cochylis faustana</tp:taxon-name></italic> (Kennel), slide No. SYH11447 <bold>10</bold> <italic><tp:taxon-name>Cochylis posterana hyrcana</tp:taxon-name></italic> (Toll), slide No. SYH11434 <bold>11</bold> <italic><tp:taxon-name>Cochylis triangula</tp:taxon-name></italic> sp. n., paratype, slide No. SYH10200. (scales: 0.5 mm).</p></caption><graphic xmlns:xlink="http://www.w3.org/1999/xlink" xlink:href="ZooKeys-258-085-g002.jpg" position="float" orientation="portrait" xlink:type="simple"/></fig></tp:treatment-sec><ref-list><ref id="B17"><mixed-citation xmlns:xlink="http://www.w3.org/1999/xlink" xlink:type="simple"><person-group><name name-style="western"><surname>Razowski</surname><given-names>J</given-names></name></person-group> (<year>1970</year>)<source> Cochylidae. In: Amsel HG, Gregor F, Reisser H (Eds) Microlepidoptera Palaearctica, 3. Wien, iv+ 528 pp., 161 pls.</source></mixed-citation></ref></ref-list></tp:taxon-treatment>
