# Supplementary material for: Cochylis Treitschke in China: one new species and five new records (Lepidoptera, Tortricidae, Cochylini)
Source: Zookeys. 2013 Jan 15;(258):85–96. doi: 10.3897/zookeys.258.4108 (PMC3591757; doi:10.3897/zookeys.258.4108)
Supplement: XML Treatment for Cochylis triangula [file zookeys.258.4108-treatment7.xml]

<!DOCTYPE tp:taxon-treatment
  PUBLIC "-//TaxonX//DTD Taxonomic Treatment Publishing DTD v0 20100105//EN" "tax-treatment-NSO.dtd">
<tp:taxon-treatment xmlns:tp="http://www.plazi.org/taxpub"><tp:treatment-meta><mixed-citation publication-type="journal"><person-group><name><surname>Sun</surname><given-names>Yinghui</given-names></name><name><surname>Li</surname><given-names>Houhun</given-names></name></person-group><article-title>
                    <italic>Cochylis</italic> Treitschke in China: one new species and five new records (Lepidoptera, Tortricidae, Cochylini)
                </article-title><source>Zookeys</source><day>15</day><month>1</month><year>2013</year><volume>2013</volume><issue>258</issue><fpage>85</fpage><lpage>96</lpage><pub-id pub-id-type="doi">10.3897/zookeys.258.4108</pub-id></mixed-citation></tp:treatment-meta><tp:nomenclature><tp:taxon-name>
                        <tp:taxon-name-part taxon-name-part-type="genus">Cochylis</tp:taxon-name-part>
                        <tp:taxon-name-part taxon-name-part-type="species">triangula</tp:taxon-name-part>
                    <object-id xmlns:xlink="http://www.w3.org/1999/xlink" xlink:type="simple">urn:lsid:zoobank.org:act:C1B99980-0941-427F-8978-C26E6DB6FD82</object-id>
								<object-id xmlns:xlink="http://www.w3.org/1999/xlink" xlink:type="simple">http://species-id.net/wiki/Cochylis_triangula</object-id>
								</tp:taxon-name><tp:taxon-status xmlns:xlink="http://www.w3.org/1999/xlink" xlink:type="simple">sp. n.</tp:taxon-status><xref ref-type="fig" rid="F1">Figs 6</xref><xref ref-type="fig" rid="F2">, 11</xref><xref ref-type="fig" rid="F3">, 16</xref></tp:nomenclature><tp:treatment-sec sec-type="Type material"><title>Type material.</title><p><bold>CHINA: Holotype</bold> ♂<bold>, Guizhou Province:</bold> Guocun Village, Daozhen County (<named-content xmlns:xlink="http://www.w3.org/1999/xlink" content-type="dwc:verbatimCoordinates" xlink:type="simple">28°53'N, 107°36'E</named-content>), 1300 m, 21.viii.2004, leg. Yunli Xiao, genitalia slide No. SYH10220.</p><!--PageBreak--><p><bold>Paratypes:</bold> 1 ♀, same data as for holotype. <bold>Yunnan Province:</bold> 2 ♂♂, Xiaoheishan, Longling County (<named-content xmlns:xlink="http://www.w3.org/1999/xlink" content-type="dwc:verbatimCoordinates" xlink:type="simple">24°35'N, 98°41'E</named-content>), 2300 m, 10.viii.2005, leg. Yingdang Ren.</p></tp:treatment-sec><tp:treatment-sec sec-type="Description"><title>Description.</title><p>Adult (<xref ref-type="fig" rid="F1">Fig. 6</xref>) with wingspan 15.5−17.0 mm. Vertex and frons pale yellowish white. Antenna yellowish brown, mixed with brownish black scales. Labial palpus slender, about 1.5 times length of eye’s diameter, yellowish brown <!--PageBreak-->on outer surface, yellowish white on inner surface. Thorax and tegula pale yellowish white, tegula with a brownish black spot at base. Forewing with costal margin straight, apex protruded, termen oblique. Ground color pale yellowish white; costal margin mixed with small brownish black spots on basal half, with brownish black spots at base and at basal 1/4, with a short and thin stripe at distal 1/6; basal patch occupying basal 1/4 of forewing, consisting of thin grayish black stripes; median fascia from middle of costal margin extending obliquely to middle of dorsum, grayish black with sparse ochreous yellow, anterior 1/4 oblique outward, somewhat narrow, anterior 1/4 to 1/2 disappeared, posterior half somewhat broad, oblique inward; subapical fascia a brownish black stripe along termen, mixed with ochreous yellow scales; tornus with a large brownish black patch; dorsum with small brownish black spots; cilia pale brown. Hindwing and cilia grayish white. Fore- and midlegs brownish black, with yellowish white rings; hindleg yellowish white. Abdomen grayish brown.</p></tp:treatment-sec><tp:treatment-sec sec-type="Male genitalia"><title>Male genitalia</title><p>(<xref ref-type="fig" rid="F2">Fig. 11</xref>). Socius about 2/3 length of median process of transtilla. Valva short and broad, outer margin slightly convex, dorsal corner slightly pointed, with a spine-shaped process at basal 1/3 near outer margin; costa concave; transtilla broad, gradually narrowed from base to middle, median process about 1/3 length of transtilla. Sacculus heavily sclerotized, almost same length as costa, dorsal margin straight, ventral margin protruded subtriangularly, apex pointed and hook-shaped; vinculum slender, connected with membrane ventrally. Juxta nearly semicircular, anterior margin rounded, posterior margin straight. Phallus about two times length of costa, basal 3/5 stout, distal 2/5 thick thorn-shaped; cornutus a cluster short thin spines, about 2/5 length of phallus.</p></tp:treatment-sec><tp:treatment-sec sec-type="Female genitalia"><title>Female genitalia</title><p>(<xref ref-type="fig" rid="F3">Fig. 16</xref>). Papilla analis somewhat small, about 1/2 length of apophysis posterioris. Apophysis anterioris slightly shorter than apophysis posterioris. Sterigma weakly sclerotized, weakly defined. Seventh sternum forming a special membranous pocket, surrounding antrum. Antrum heavily sclerotized, nearly rectangular, with a heavily sclerotized vertical band at middle. Ductus bursae short and broad, about 1/2 length of antrum, weakly sclerotized, with vertical wrinkles. Corpus bursae oval.</p></tp:treatment-sec><tp:treatment-sec sec-type="Diagnosis"><title>Diagnosis.</title><p>This species is similar to <italic><tp:taxon-name>Cochylis posterana hyrcana</tp:taxon-name></italic>, but <italic><tp:taxon-name>Cochylis triangula</tp:taxon-name></italic> sp. n. can be distinguished by the sacculus with ventral margin protruded triangularly, and the cornutus being a cluster of short and thin spines in the male genitalia; the nearly rectangular antrum with a heavily sclerotized vertical band at middle in the female genitalia. In <italic><tp:taxon-name>Cochylis posterana hyrcana</tp:taxon-name></italic>, the ventral margin of the sacculus is straight, and the cornutus consists of a bundle of more than ten thin spines in the male genitalia; the antrum is composed of two rounded plates close to each other and the absence of the sclerotized vertical band at middle in the female genitalia.</p></tp:treatment-sec><tp:treatment-sec sec-type="Distribution"><title>Distribution.</title><p>China (Guizhou, Yunnan).</p></tp:treatment-sec><tp:treatment-sec sec-type="Etymology"><title>Etymology.</title><p>The specific name is the feminine form of the Latin adjective <italic>triangulus</italic>, meaning triangular, referring to the triangular sacculus.</p><!--PageBreak--></tp:treatment-sec><tp:treatment-sec><!--Section generated to contain objects referenced in tp:taxon-treatment.--><fig id="F1" position="float" orientation="portrait"><label>Figures 1–6.</label><caption><p>Adults of <italic><tp:taxon-name>Cochylis</tp:taxon-name></italic> spp. <bold>1</bold> <italic><tp:taxon-name>Cochylis atricapitana</tp:taxon-name></italic> (Stephens), female (Buerjin, Xinjiang) <bold>2</bold> <italic><tp:taxon-name>Cochylis discerta</tp:taxon-name></italic> Razowski, female (Sunan, Gansu) <bold>3</bold> <italic><tp:taxon-name>Cochylis dubitana</tp:taxon-name></italic> (Hübner), male (Tahe, Heilongjiang) <bold>4</bold> <italic><tp:taxon-name>Cochylis faustana</tp:taxon-name></italic> (Kennel), male (Beitun, Xinjiang) <bold>5</bold> <italic><tp:taxon-name>Cochylis posterana hyrcana</tp:taxon-name></italic> (Toll), male (Tacheng, Xinjiang) <bold>6</bold> <italic><tp:taxon-name>Cochylis triangula</tp:taxon-name></italic> sp. n., holotype, male (Daozhen, Guizhou). (scales = 2.5 mm).</p></caption><graphic xmlns:xlink="http://www.w3.org/1999/xlink" xlink:href="ZooKeys-258-085-g001.jpg" position="float" orientation="portrait" xlink:type="simple"/></fig><fig id="F2" position="float" orientation="portrait"><label>Figures 7–10.</label><caption><p>Male genitalia of <italic><tp:taxon-name>Cochylis</tp:taxon-name></italic> spp. <bold>7</bold> <italic><tp:taxon-name>Cochylis discerta</tp:taxon-name></italic> Razowski, slide No. SYH11644 <bold>8</bold> <italic><tp:taxon-name>Cochylis dubitana</tp:taxon-name></italic> (Hübner), slide No. SYH10244 <bold>9</bold> <italic><tp:taxon-name>Cochylis faustana</tp:taxon-name></italic> (Kennel), slide No. SYH11447 <bold>10</bold> <italic><tp:taxon-name>Cochylis posterana hyrcana</tp:taxon-name></italic> (Toll), slide No. SYH11434 <bold>11</bold> <italic><tp:taxon-name>Cochylis triangula</tp:taxon-name></italic> sp. n., paratype, slide No. SYH10200. (scales: 0.5 mm).</p></caption><graphic xmlns:xlink="http://www.w3.org/1999/xlink" xlink:href="ZooKeys-258-085-g002.jpg" position="float" orientation="portrait" xlink:type="simple"/></fig><fig id="F3" position="float" orientation="portrait"><label>Figures 12–16.</label><caption><p>Female genitalia of <italic><tp:taxon-name>Cochylis</tp:taxon-name></italic> spp. <bold>12</bold> <italic><tp:taxon-name>Cochylis atricapitana</tp:taxon-name></italic> (Stephens), slide No. SYH11456 <bold>13</bold> <italic><tp:taxon-name>Cochylis discerta</tp:taxon-name></italic> Razowski, slide No. SYH11573 <bold>14</bold> <italic><tp:taxon-name>Cochylis faustana</tp:taxon-name></italic> (Kennel), slide No. SYH10228 <bold>15</bold> <italic><tp:taxon-name>Cochylis posterana hyrcana</tp:taxon-name></italic> (Toll), slide No. SYH11445 <bold>16</bold> <italic><tp:taxon-name>Cochylis triangula</tp:taxon-name></italic> sp. n., paratype, slide No. SYH11700. (scales: 0.5 mm).</p></caption><graphic xmlns:xlink="http://www.w3.org/1999/xlink" xlink:href="ZooKeys-258-085-g003.jpg" position="float" orientation="portrait" xlink:type="simple"/></fig></tp:treatment-sec></tp:taxon-treatment>
